# Supplementary material for: Modeling of shotgun sequencing of DNA plasmids using experimental and theoretical approaches
Source: BMC Bioinformatics. 2020 Apr 3;21:132. doi: 10.1186/s12859-020-3461-6 (PMC7126183; doi:10.1186/s12859-020-3461-6)
Supplement: Supplementary file 2 — Additional file 2. PCR results for plasmid vectors. To validate the in silico of DNA plasmids, the PCR methodology was applied to calculate the number of DNA copies produced by amplifying the different lengths (100, 400, and 800 nt) sequences of the plasmid vectors. [file 12859_2020_3461_MOESM2_ESM.xlsx]

## Sheet: PQ-30-mCHERRY-GFP  4886 bp
Plasmid: PQ-30-mCHERRY-GFP: 4886 bp
nr. of cyclus	amount of DNA: per ul	total DNA	length of template	number of copies total
1	14.2	284	800	3,29 x 1011
3	16.5	330	800	3,82 x 1011		input DNA:	1.16x1010
5	18.7	374	800	4,02 x 1011
7	20.3	406	800	4,7 x 1011
9	29	580	800	6,72 x 1011
number of copies = ( amount * 6.022x1023) / (length * 1x109 * 650)
nr. of cyclus	amount of DNA	total DNA	length of template
1	10.2	204	400	4,72 x 1011
3	12.1	242	400	5,61 x 1011		input DNA:	2,32x1010
5	15.5	310	400	7,18 x 1011
7	19.6	392	400	9,08 x 1011
9	21.1	422	400	9,77 x 1011
nr. of cyclus	amount of DNA	total DNA	length of template
1	15.1	302	100	2,8 x 1012		input DNA:	9,26x1010
3	17.7	354	100	3,28 x 1012
5	19.9	398	100	3,69 x 1012
7	22.6	452	100	4,19 x 1012
9	24	480	100	4,45x 1012

## Sheet: TOPO 4081 bp
Plasmid: pCR-4-TOPO with insert UNI-Wuerzburg: 4081
nr. of cyclus	amount of DNA: per ul	total DNA	length of template	number of copies total
1	12.1	242	800	2,8 x 1011
3	14.9	298	800	3,45 x 1011		input DNA:	1.16x1010
5	17.7	354	800	4,1 x 1011
7	21.3	426	800	4,93 x 1011
9	28.1	562	800	6,51 x 1011
number of copies = ( amount * 6.022x1023) / (length * 1x109 * 650)
nr. of cyclus	amount of DNA	total DNA	length of template
1	13	260	400	6,02 x 1011
3	15.1	302	400	6,99 x 1011		input DNA:	2,32x1010
5	18.6	372	400	8,62 x 1011
7	20.3	406	400	9,4 x 1011
9	23.1	462	400	1,07 x 1012
nr. of cyclus	amount of DNA	total DNA	length of template
1	14.4	288	100	2,67 x 1012		input DNA:	9,26x1010
3	17.8	356	100	3,3 x 1012
5	20.7	414	100	3,84x 1012
7	26.9	538	100	4,98 x 1012
9	32.8	656	100	6,08x 1012

## Sheet: LEXSY 2319 bp
Plasmid:LBMI-LEXSY-GFP with insert C2 domain 1 of ICAM-1: 2319 bp
nr. of cyclus	amount of DNA: per ul	total DNA	length of template	number of copies total
1	13.5	270	800	3,13 x 1011
3	16.9	338	800	3,91 x 1011		input DNA:	1.16x1010
5	20	400	800	4,63 x 1011
7	24.1	482	800	5,58 x 1011
9	32.6	652	800	7,55 x 1011
number of copies = ( amount * 6.022x1023) / (length * 1x109 * 650)
nr. of cyclus	amount of DNA	total DNA	length of template
1	14.1	282	400	6,53 x 1011
3	17.2	344	400	7,97x 1011		input DNA:	2,32x1010
5	21.6	432	400	1 x 1012
7	23.9	478	400	1,11 x 1012
9	29.9	598	400	1,39 x 1012
nr. of cyclus	amount of DNA	total DNA	length of template
1	10.1	202	100	1,87x 1012		input DNA:	9,26x1010
3	14.6	292	100	2,71 x 1012
5	17.4	348	100	3,22x 1012
7	19.9	398	100	3,69 x 1012
9	26.9	538	100	4,98x 1012
